# Supplementary material for: Peripheral Blood TCR Clonotype Diversity as a Biomarker for Colorectal Cancer
Source: Bioengineering (Basel). 2025 Nov 7;12(11):1215. doi: 10.3390/bioengineering12111215 (PMC12650616; doi:10.3390/bioengineering12111215)
Supplement: Supplementary file 1 [file bioengineering-12-01215-s001.zip]

Archive with 1 entries (1 files):
- bioengineering-3958394-supplementary.pdf
